# Supplementary material for: Methyl Jasmonate Induces Genes Involved in Linalool Accumulation and Increases the Content of Phenolics in Two Iranian Coriander (Coriandrum sativum L.) Ecotypes
Source: Genes (Basel). 2022 Sep 24;13(10):1717. doi: 10.3390/genes13101717 (PMC9602312; doi:10.3390/genes13101717)
Supplement: Supplementary file 1 [file genes-13-01717-s001.zip]

Archive with 1 entries (1 files):
- genes-1906720-supplementary.pdf
